# Supplementary material for: Complexes of Cationic Pyridylphenylene Dendrimers with Anionic Liposomes: The Role of Dendrimer Composition in Membrane Structural Changes
Source: Int J Mol Sci. 2023 Jan 22;24(3):2225. doi: 10.3390/ijms24032225 (PMC9917332; doi:10.3390/ijms24032225)
Supplement: Supplementary file 1 [file ijms-24-02225-s001.zip]

Archive with 1 entries (1 files):
- ijms-2149283-supplementary.pdf
